# Supplementary material for: Antitumor Efficacy of Interleukin 12-Transfected Mesenchymal Stem Cells in B16-F10 Mouse Melanoma Tumor Model
Source: Pharmaceutics. 2025 Feb 20;17(3):278. doi: 10.3390/pharmaceutics17030278 (PMC11944637; doi:10.3390/pharmaceutics17030278)
Supplement: Supplementary file 1 [file pharmaceutics-17-00278-s001.zip]

Archive with 1 entries (1 files):
- pharmaceutics-3417134-supplementary.pdf
